# Supplementary material for: Arabidopsis Calcium Dependent Protein Kinase 3, and Its Orthologues OsCPK1, OsCPK15, and AcCPK16, Are Involved in Biotic and Abiotic Stresses
Source: Plants (Basel). 2025 Jan 20;14(2):294. doi: 10.3390/plants14020294 (PMC11768100; doi:10.3390/plants14020294)
Supplement: Supplementary file 1 [file plants-14-00294-s001.zip]

Archive with 5 entries (5 files):
- Figure S1.tif
- Figure S2.tif
- Figure S3.tif
- Figure S4.tif
- Table S1.tif
